# Supplementary material for: The Effect of Fat Distribution on the Inflammatory Response of Multiple Trauma Patients—A Retrospective Study
Source: Life (Basel). 2021 Nov 16;11(11):1243. doi: 10.3390/life11111243 (PMC8625240; doi:10.3390/life11111243)
Supplement: Supplementary file 1 [file life-11-01243-s001.zip]

Archive with 1 entries (1 files):
- life-1441110-supplementary.pdf
